# Supplementary material for: Randomized Feasibility Pilot Trial of Adding a New Three-Dimensional Adjustable Posture-Corrective Orthotic to a Multi-Modal Program for the Treatment of Nonspecific Neck Pain
Source: J Clin Med. 2022 Nov 28;11(23):7028. doi: 10.3390/jcm11237028 (PMC9737469; doi:10.3390/jcm11237028)
Supplement: Supplementary file 1 [file jcm-11-07028-s001.zip]

Archive with 3 entries (1 files):
- jcm-1938088-supplementary/
- jcm-1938088-supplementary/Video S1/
- jcm-1938088-supplementary/Video S1/IMG_6700.MOV
